# Supplementary material for: Impact of captivity and natural habitats on gut microbiome in Epinephelus akaara across seasons
Source: BMC Microbiol. 2024 Jul 3;24:239. doi: 10.1186/s12866-024-03398-y (PMC11221007; doi:10.1186/s12866-024-03398-y)
Supplement: Supplementary file 1 — Supplementary Material 1. [file 12866_2024_3398_MOESM1_ESM.xlsx]

## Sheet: Table legends
Table	Description
Table S1	Table S1. Summary statistics of 16S rRNA gene sequencing
Table S2	Table S2. The basic information about water quality parameters for each fish species
Table S3	Table S3. Topological properties of co-occurring bacterial networks obtained between captive and wild Epinephelus akaara
Table S4	Table S4. The temperature information of marine environment in Dongshan
Table S5	Table S5. The Spatial information of fish sample collection
Table S6	Table S6. Summary statistics of 16S rRNA gene sequencing

## Sheet: Table S1
Table S1. Summary statistics of 16S rRNA gene sequencing
Segments	N	Clean reads	coverage range	Average of sequences per sample
Foregut	24	1250329	96.3291	57718
Midgut	24	1249699	96.3291	57718
Hindgut	24	1251735	96.3291	57718
Content	24	1247866	96.3291	57718
Water	24	1926569	96.4563	80273
Total	120	6926198	96.3545	311145
N = the number of non-missing values;

## Sheet: Table S2
Table S2.The basic information about water quality parameters for each fish species
Variety	Region	District	Site	NO3-	PO42-	NO2-	SiO32-	TN(Total nitrogen)	AN(Ammonia nitrogen)	Chlorophyll	NPOC(Purgeable organic carbon)	WT(Water temperature)	Salinity	PH	DO(Dissolved oxygen)	Season	Data
Epinephelus akaara (captive)	Fujian	Dongshan Island	Tengsheng Breeding company	23.078	2.808	2.646	14.5551	107.25	60	6.2	137	26.6	35.3	8	5.61	Spring	2018.03.23
	Fujian	Dongshan Island	Tengsheng Breeding company	22.014	2.826	2.546	17.246	114.264	74	7.5245	16.64	26.7	35	8.3	5.85	Summer	2018.08.25
	Fujian	Dongshan Island	Tengsheng Breeding company	27.946	0.87	2.047	25.011	35.5996	5.60656	25.62373.333	467.11	23.7	34.9	7.55	5.8	Autumn	2018.11.18
	Fujian	Dongshan Island	Tengsheng Breeding company	11.68	0.694	1.581	16.833	15.0971	1.83607	64.6457	245.066	19	32.7	7.6	6.2	Winter	2019.01.20
Epinephelus akaara (wild)	Fujian	Dongshan Island	Pier	2.944	1.364	0.379	19.3775	72.55	3.58824	19.0512	106	28.1	34.4	8.2	6.95	Spring	2018.03.27
	Fujian	Dongshan Island	Pier	15.546	2.154	3.4464	32.546	104.416	27.5464	28.4646	14.51	26.5	35	8.04	4.49	Summer	2018.08.25
	Fujian	Dongshan Island	Pier	113.547	6.399	26.784	11.377	309.052	168.721	2.91877	183.571	24.4	31.8	7.56	6.5	Autumn	2018.11.18
	Fujian	Dongshan Island	Pier	47.429	5.984	8.172	25.191	93.4207	37.8197	6.19523	244.972	18.3	32.5	7	7.8	Winter	2018.12.27
The water factors source ftom pool and inlet pipe were analysed together for the correlation between gut microbial communities and environment factors.

## Sheet: Table S3
Table S3.Topological properties of co-occurring bacterial networks obtained between captive and wild Epinephelus akaara
Network metrics	Total bacterial communtiy
	Captive	Wild
Empirical networks
Number of nodes	644	197
Number of edges	14446	1551
Number of positive correlations	0.7014	0.6196
Number of negative correlations	0.2986	0.3804
Average path length (APL)	1	1
Graph Density	0.07	0.08
Network diameter	1	1
Average clustering coefficient (avgCC)	0.998	0.992
Average degree (avgK)	44.863	15.746
Modularity (M)	1.557	3.032
Average Weighted Degree	34.149	5.533

## Sheet: Table S4
Table S4. The temperature information of marine environment in Dongshan
Days	The maximum temperature	The minimum temperature	The average temperature
20180301	16.5	15.79	16.14
20180302	18.61	15.7	17.15
20180303	17.58	15.97	16.77
20180304	17.57	16.08	16.82
20180305	18.35	16.16	17.25
20180306	17.7	16.31	17
20180307	17.47	16.32	16.89
20180308	17.24	16.25	16.74
20180309	16.77	15.77	16.27
20180310	16.17	15.4	15.78
20180311	16.38	15.39	15.88
20180312	17.14	15.9	16.52
20180313	18.22	16.4	17.31
20180314	17.41	16.51	16.96
20180315	17.5	16.46	16.98
20180316	18.03	16.48	17.25
20180317	17.43	16.58	17
20180318	18.27	16.88	17.57
20180319	18.34	17.11	17.72
20180320	18.35	17.33	17.84
20180321	18.5	17.34	17.92
20180322	18.21	17.42	17.81
20180323	18.77	17.42	18.09
20180324	18.96	17.8	18.38
20180325	19.19	18.09	18.64
20180326	20.48	18.5	19.49
20180327	20.67	18.65	19.66
20180328	20.84	19.11	19.97
20180329	20.84	19.37	20.1
20180330	21.05	19.71	20.38
20180331	21.11	19.89	20.5
20180401	21.48	20.12	20.8
20180402	22.04	20.3	21.17
20180403	22.48	20.68	21.58
20180404	23.13	21.03	22.08
20180405	23.01	21.48	22.24
20180406	23.11	21.34	22.22
20180407	21.3	20.88	21.09
20180408	21.59	20.42	21
20180409	21.73	20.57	21.15
20180410	22.54	21.01	21.77
20180411	23.29	21.73	22.51
20180412	23.55	22.08	22.81
20180413	24.44	22.7	23.57
20180414	24.29	23.1	23.69
20180415	24.01	22.34	23.17
20180416	22.58	21.7	22.14
20180417	22.06	21.49	21.77
20180418	22.16	21.46	21.81
20180419	22.46	21.52	21.99
20180420	22.44	21.74	22.09
20180421	23.18	21.93	22.55
20180422	23.72	22.35	23.03
20180423	24.42	22.7	23.56
20180424	25.75	23.34	24.54
20180425	24.27	23.17	23.72
20180426	23.98	22.98	23.48
20180427	24.12	23.33	23.72
20180428	24.41	23.26	23.83
20180429	24.8	23.49	24.14
20180430	25.04	23.79	24.41
20180501	25.73	24.04	24.88
20180502	25.97	24.42	25.19
20180503	27.01	24.12	25.56
20180504	26.14	21.27	23.7
20180505	25.21	21.75	23.48
20180506	27.11	23.94	25.52
20180507	26.55	23,18	26.55
20180508	27.21	23.19	25.2
20180509	25.82	21.22	23.52
20180510	26.4	20.94	23.67
20180511	27.12	20.81	23.96
20180512	28.32	22.17	25.24
20180513	25.91	24.26	25.08
20180514	24.33	22.26	23.29
20180515	28.4	24.58	26.49
20180516	27.32	24.52	25.92
20180517	26.11	24.1	25.1
20180518	27.06	24.41	25.73
20180519	25.98	24.15	25.06
20180520	27.12	24.35	25.73
20180521	26.74	25.01	25.87
20180522	28.27	25.16	26.71
20180523	25.81	24.1	24.95
20180524	27.22	26.02	26.62
20180525	28.62	25.41	27.01
20180526	28.01	26.01	27.01
20180527	27.85	26.42	27.13
20180528	26.92	26.1	26.51
20180529	28.44	25.04	26.74
20180530	28.91	25.27	27.09
20180531	27.4	26.4	26.9
20180601	28.6	26.93	27.76
20180602	27.74	26.71	27.22
20180603	27.78	26.61	27.19
20180604	28.18	26.7	27.44
20180605	28.32	27.02	27.67
20180606	28.19	27.15	27.67
20180607	28.22	27.24	27.73
20180608	28.17	27.4	27.78
20180609	28.26	27.58	27.92
20180610	28.48	27.52	28
20180611	28.78	27.32	28.05
20180612	28.84	27.35	28.09
20180613	28.01	26.89	27.45
20180614	27.11	26.41	26.76
20180615	27.28	26.17	26.72
20180616	26.85	26.24	26.54
20180617	26.7	26.1	26.4
20180618	26.75	26.01	26.38
20180619	26.74	26.26	26.5
20180620	27.65	26.48	27.06
20180621	27.79	26.82	27.3
20180622	27.61	26.89	27.25
20180623	27.46	26.81	27.13
20180624	28.44	26.66	27.55
20180625	29.09	27.1	28.09
20180626	29.54	27.23	28.38
20180627	28.99	27.28	28.13
20180628	29	26.77	27.88
20180629	28.86	26.54	27.7
20180630	28.57	26.17	27.37
20180701	29.26	25.87	27.56
20180702	28.78	25.7	27.24
20180703	27.87	25.62	26.74
20180704	27.79	25.55	26.67
20180705	27.72	25.57	26.64
20180706	27.57	25.56	26.56
20180707	27.63	25.57	26.6
20180708	29.51	26.2	27.85
20180709	31.5	26.53	29.01
20180710	29.06	26.52	27.79
20180711	28.55	25.7	27.12
20180712	27.85	25.25	26.55
20180713	27.72	25.29	26.5
20180714	28.27	24.97	26.62
20180715	27.83	25.41	26.62
20180716	28.17	25.42	26.79
20180717	28.54	25.76	27.15
20180718	28.59	26.55	27.57
20180719	29	26.87	27.93
20180720	29.04	27.5	28.27
20180721	30.21	27.62	28.91
20180722	29.38	27.91	28.64
20180723	29.65	27.75	28.7
20180724	29.69	27.65	28.67
20180725	30.3	27.56	28.93
20180726	30.22	27.14	28.68
20180727	30.06	26.82	28.44
20180728	29.85	26.08	27.96
20180729	29.34	25.87	27.6
20180730	29.09	25.58	27.33
20180731	28.9	25.7	27.3
20180801	28.62	25.5	27.06
20180802	28.41	25.57	26.99
20180803	28	25.53	26.76
20180804	28.13	25.43	26.78
20180805	29.28	25.93	27.6
20180806	30.51	26.56	28.53
20180807	29.66	26.91	28.28
20180808	29.74	26.97	28.35
20180809	30.17	27.04	28.6
20180810	30.32	27.05	28.68
20180811	30.13	26.93	28.53
20180812	29.86	26.9	28.38
20180813	29.74	26.86	28.3
20180814	29.56	27.1	28.33
20180815	29.4	27.24	28.32
20180816	28.81	27.45	28.13
20180817	29.2	27.32	28.26
20180818	28.93	27.19	28.06
20180819	29.08	27.19	28.13
20180820	30.39	27.34	28.86
20180821	30.66	27.49	29.07
20180822	29.24	28.04	28.64
20180823	28.95	27.1	28.02
20180824	28.8	27.02	27.91
20180825	28.45	26.93	27.69
20180826	28.1	26.79	27.44
20180827	27.8	26.19	26.99
20180828	27.68	26.09	26.88
20180829	27.03	25.64	26.33
20180830	26.61	25.25	25.93
20180831	26.91	25.45	26.18
20180901	27.09	25.79	26.44
20180902	28.45	25.62	27.03
20180903	27.92	25.8	26.86
20180904	28.86	25.86	27.36
20180905	29.83	26.67	28.25
20180906	30.98	26.69	28.83
20180907	28.74	26.37	27.55
20180908	29	25.87	27.43
20180909	30.01	25.6	27.8
20180910	30.42	25.41	27.91
20180911	30.81	26.1	28.45
20180912	28.72	26.04	27.38
20180913	28.04	26.22	27.13
20180914	29.4	26.17	27.78
20180915	28.08	25.94	27.01
20180916	30.21	26.01	28.11
20180917	29.1	25.82	27.46
20180918	29.5	25.81	27.65
20180919	30.33	26.04	28.18
20180920	30.41	26.72	28.56
20180921	29.2	25.92	27.56
20180922	28.92	25.71	27.31
20180923	30.1	26.28	28.19
20180924	30.52	26.21	28.36
20180925	30.93	25.76	28.34
20180926	30.41	25.74	28.07
20180927	31.02	26.4	28.71
20180928	29.06	26.22	27.64
20180929	30.21	25.86	28.03
20180930	30.4	26.04	28.22
20181001	29.08	25.51	27.29
20181002	28	24.95	26.47
20181003	27.94	24.32	26.13
20181004	28.02	24.02	26.02
20181005	29.41	23.8	26.6
20181006	29.12	23.4	26.26
20181007	28.8	23.21	26
20181008	27.94	23	25.47
20181009	28.08	22.8	25.44
20181010	27.92	22.81	25.36
20181011	26.42	22.4	24.41
20181012	25.04	22.27	23.65
20181013	26.81	22.04	24.42
20181014	25.92	21.6	23.76
20181015	25.58	21.4	23.49
20181016	26.62	21.25	23.93
20181017	24.41	21.02	22.71
20181018	23.09	20.8	21.94
20181019	24.4	20.62	22.51
20181020	24.16	20.88	22.52
20181021	24.51	20.6	22.55
20181022	25.04	20.44	22.74
20181023	25.26	20.21	22.73
20181024	25.72	20.05	22.88
20181025	26.21	20.47	23.34
20181026	26.14	20.02	23.08
20181027	25.92	19.4	22.66
20181028	26.12	19.8	22.96
20181029	26.3	19.45	22.87
20181030	25.44	19.02	22.23
20181101	22.92	18.92	20.92
20181102	21.43	18.8	20.11
20181103	23.04	18.4	20.72
20181104	24.26	18.22	21.24
20181105	25.04	19.04	22.04
20181106	25.11	19.21	22.16
20181107	26.07	19.8	22.93
20181108	25.42	19.22	22.32
20181109	24.4	19.06	21.73
20181110	24.6	19.2	21.9
20181111	25.02	19.82	22.42
20181112	24.72	19.7	22.21
20181113	23.91	19	21.45
20181114	23.5	18.74	21.12
20181115	22.87	19.04	20.95
20181116	23	19.2	21.1
20181117	22.6	18.81	20.7
20181118	23.01	19.14	21.07
20181119	22.84	18.81	20.82
20181120	22.62	18.42	20.52
20181121	23.02	18.77	20.89
20181122	21.9	18.23	20.06
20181123	21.82	17.92	19.87
20181124	22.1	18.04	20.07
20181125	22	18.56	20.28
20181126	21.4	18.2	19.8
20181127	21.27	18.62	19.94
20181128	20.92	17.99	19.45
20181129	21.04	18.27	19.65
20181130	21.2	18	19.6
20181201	21.47	18.6	20.03
20181202	21.6	19.22	20.41
20181203	22.42	19.41	20.91
20181204	22.14	19.27	20.7
20181205	21.68	19.04	20.36
20181206	21.04	18.81	19.92
20181207	20.8	18.3	19.55
20181208	20.42	18.12	19.27
20181209	20.27	18.04	19.15
20181210	19.81	17.61	18.71
20181211	19.42	17.54	18.48
20181212	19.14	17.22	18.18
20181213	18.96	17.08	18.02
20181214	18.43	17.11	17.77
20181215	18.6	17	17.8
20181216	18.22	16.92	17.57
20181217	18.04	16.44	17.24
20181218	17.92	16.53	17.22
20181219	17.88	16.48	17.18
20181220	17.6	16.32	16.96
20181221	17.42	16.8	17.11
20181222	17.18	16.54	16.86
20181223	17.52	16.11	16.81
20181224	17.47	16.53	17
20181225	17.62	16.22	16.92
20181226	17.11	16.39	16.75
20181227	17.04	16.43	16.73
20181228	17	16.21	16.6
20181229	16.82	16.14	16.48
20181230	16.77	16.23	16.5
20181231	16.52	16.21	16.36
20190101	16.41	16.27	16.34
20190102	16.34	16.02	16.18
20190104	16.69	16.32	16.5
20190109	16.39	16.26	16.32
20190110	16.76	16.35	16.55
20190111	16.99	16.62	16.8
20190113	16.86	16.57	16.71
20190114	16.81	16.58	16.69
20190115	17.11	17.02	17.06
20190117	16.93	16.53	16.73
20190118	16.63	16.1	16.36
20190119	16.69	16.22	16.45
20190121	16.47	16.26	16.36
20190122	16.65	16.28	16.46
20190123	16.29	15.83	16.06
20190124	16.17	15.63	15.9
20190125	16.66	15.68	16.17
20190126	16.21	15.79	16
20190127	15.77	15.21	15.49
20190128	16.09	15.23	15.66
20190129	16.14	15.47	15.8
20190130	16.34	15.72	16.03
20190131	17.56	16.02	16.79
20190201	16.62	16.12	16.37
20190202	16.28	15.87	16.07
20190203	17.21	15.97	16.59
20190204	16.95	16.59	16.77
20190205	16.88	16.34	16.61
20190206	17.45	16.58	17.01
20190207	17.85	16.95	17.4
20190208	17.6	17.09	17.34
20190209	17.13	16.78	16.95
20190210	16.74	16.36	16.55
20190211	16.79	16.3	16.54
20190212	16.91	16.17	16.54
20190213	17.03	16.35	16.69
20190214	17.04	16.49	16.76
20190215	17.72	16.67	17.19
20190216	17.93	16.92	17.42
20190217	16.89	16.51	16.7
20190218	16.65	16.4	16.52
20190219	17.25	16.45	16.85
20190220	17.2	16.59	16.89
20190221	17.19	16.7	16.94
20190222	17.24	16.8	17.02
20190223	17	16.52	16.76
20190224	16.53	16.23	16.38
20190225	16.71	16.15	16.43
20190226	16.87	16.26	16.56
20190227	17.23	16.34	16.78
20190228	17.22	16.7	16.96
20190301	17.05	16.65	16.85
20190302	17.97	16.81	17.39
20190303	17.63	17.12	17.37
20190304	17.63	17.15	17.39
20190305	17.31	16.94	17.12
20190306	17.63	17.01	17.32
20190307	17.35	16.77	17.06
20190308	16.8	16.08	16.44
20190309	16.36	15.82	16.09
20190310	16.34	16.05	16.19
20190311	16.81	16.16	16.48
20190312	17.62	16.31	16.96
20190313	17.68	16.74	17.21
20190314	18.09	17.17	17.63
20190315	17.71	17.15	17.43
20190316	17.7	16.91	17.3
20190317	18.44	17.32	17.88
20190318	19.05	17.48	18.26
20190319	18.9	18.09	18.49
20190320	19.16	18.33	18.74
20190321	19.91	18.63	19.27
20190322	19.62	18.61	19.11
20190323	18.7	17.79	18.24
20190324	18.12	17.31	17.71
20190325	17.98	17.29	17.63
20190326	18.5	17.5	18
20190327	18.99	17.86	18.42
20190328	20.78	18.36	19.57
20190329	20.51	18.95	19.73
20190330	20.9	19.41	20.15
20190331	20.52	19.74	20.13

## Sheet: Table S5
Table S5. The Spatial information of fish sample collection
Variety	Region	District	Site	Latitude	Longitude	Habitat	Altitude(m)	Season	Age	Data
Epinephelus akaara (captive)	Fujian	Dongshan Island	Tengsheng Breeding company	23°36'32"N	117°20'24.6"E	Cement pool	1.5	Spring	1	2018.03.23
	Fujian	Dongshan Island	Tengsheng Breeding company	23°36'32"N	117°20'24.6"E	Cement pool	1.5	Summer	1	2018.08.25
	Fujian	Dongshan Island	Tengsheng Breeding company	23°36'32"N	117°20'24.6"E	Cement pool	1.5	Autumn	1	2018.11.18
	Fujian	Dongshan Island	Tengsheng Breeding company	23°36'32"N	117°20'24.6"E	Cement pool	1.5	Winter	1	2019.01.20
Epinephelus akaara (wild)	Fujian	Dongshan Island	Pier	23°35'20"N	117°25'42"E	Sea	300	Spring	1	2018.03.27
	Fujian	Dongshan Island	Pier	23°35'20"N	117°25'42"E	Sea	300	Summer	1	2018.08.25
	Fujian	Dongshan Island	Pier	23°35'20"N	117°25'42"E	Sea	300	Autumn	1	2018.11.18
	Fujian	Dongshan Island	Pier	23°35'20"N	117°25'42"E	Sea	300	Winter	1	2018.12.27

## Sheet: Table S6
Table S6. Summary statistics of 16S rRNA gene sequencing
Sample Name	Tag number	OTU number	Clean Reads	Read Utilization Ratio (%)
DS.SEa.C1	50859	83	51412	97.58
DS.SEa.C2	51237	101	52094	97.59
DS.SEa.C3	51201	107	51953	96.01
DS.SEa.F1	51055	481	52513	93.54
DS.SEa.F2	51046	464	52280	95.21
DS.SEa.F3	51224	444	52496	93.26
DS.SEa.H1	50769	458	52047	95.54
DS.SEa.H2	50308	258	52518	91.09
DS.SEa.H3	51020	591	52294	95.25
DS.SEa.M1	50801	493	52133	95.28
DS.SEa.M2	51237	311	52358	91.36
DS.SEa.M3	51010	427	52192	94.14
DS.W.I1	28902	545	170359	90.58
DS.W.I2	28857	611	167528	91.46
DS.W.I3	28143	613	170267	87.67
DS.W.O1	32862	295	140970	92.41
DS.W.O2	30963	354	170617	90.67
DS.W.O3	32033	317	169891	90.49
DS.AEa.C1	50939	80	51889	97.98
DS.AEa.C2	50500	115	51901	97.45
DS.AEa.C3	51274	100	51804	97.9
DS.AEa.F1	51563	110	52323	97.17
DS.AEa.F2	49847	82	51809	95.86
DS.AEa.F3	50721	784	51850	98.04
DS.AEa.H1	51080	91	51655	98.35
DS.AEa.H2	49981	730	52001	86.98
DS.AEa.H3	51305	63	52065	97.91
DS.AEa.M1	51711	89	52314	95.45
DS.AEa.M2	51384	62	52165	97.35
DS.AEa.M3	50991	79	52400	94.95
DS.AEas.C1	48549	69	51633	98.41
DS.AEas.C2	48773	163	51891	98.63
DS.AEas.C3	48462	260	52028	98.76
DS.AEas.F1	50952	79	52526	95.94
DS.AEas.F2	51276	80	52698	96.28
DS.AEas.F3	50009	189	51906	96.31
DS.AEas.H1	51061	113	52213	97.94
DS.AEas.H2	50496	148	51771	98.15
DS.AEas.H3	48306	163	52660	90.02
DS.AEas.M1	51269	127	52278	97.33
DS.AEas.M2	50233	189	51517	97.14
DS.AEas.M3	50756	158	51822	98.24
DS.AW1	42175	161	52173	98.26
DS.AW2	41155	143	51942	98.51
DS.AW3	42362	162	52566	98.51
DS.AWs.1	44848	435	51547	98.48
DS.AWs.2	42735	411	51409	98.45
DS.AWs.3	42371	459	51597	98.44
DS.SEas.C1	51113	292	52563	97.88
DS.SEas.C2	51158	270	52433	97.87
DS.SEas.C3	50316	545	52379	98.44
DS.SEas.F1	50921	789	52135	97.64
DS.SEas.F2	50304	561	51651	97.55
DS.SEas.F3	51112	771	52402	97.53
DS.SEas.H1	51748	103	52243	97.56
DS.SEas.H2	50542	121	51974	95.95
DS.SEas.H3	48862	732	52381	82.54
DS.SEas.M1	51206	675	52192	97.88
DS.SEas.M2	50966	144	51625	96.75
DS.SEas.M3	51360	645	52513	97.49
DS.SWs1	36899	677	52136	98.04
DS.SWs2	35885	616	52215	98.02
DS.SWs3	34797	578	52385	98.2
DS.UEa.C1	51782	74	52056	97.59
DS.UEa.C2	50381	169	51806	98.47
DS.UEa.C3	51908	214	52433	98.39
DS.UEa.F1	50219	550	51484	97.27
DS.UEa.F2	51849	70	52141	96.41
DS.UEa.F3	50801	736	52045	96.86
DS.UEa.H1	50329	97	52334	95.37
DS.UEa.H2	50179	738	52476	89.51
DS.UEa.H3	49237	556	51913	87.09
DS.UEa.M1	52450	55	52700	96.55
DS.UEa.M2	51533	40	51691	97.09
DS.UEa.M3	50427	706	51810	96.82
DS.UEas.C1	51617	233	52609	98.2
DS.UEas.C2	49923	214	51794	98.12
DS.UEas.C3	49866	190	51728	97.46
DS.UEas.F1	44782	134	52206	95.07
DS.UEas.F2	49998	98	51537	97.31
DS.UEas.F3	49941	94	51658	93.97
DS.UEas.H1	51064	134	52057	96.57
DS.UEas.H2	51016	114	51957	96.93
DS.UEas.H3	51042	194	52191	97.66
DS.UEas.M1	50736	122	52439	96.87
DS.UEas.M2	45539	108	52064	96.18
DS.UEas.M3	46058	95	51795	97.06
DS.UW1	43052	270	52324	98.68
DS.UW2	41713	242	51813	98.68
DS.UW3	42323	251	52574	98.65
DS.UWs1	40736	665	51936	98.35
DS.UWs2	41277	677	52446	98.34
DS.UWs3	40150	643	51603	98.23
DS.WEa.C1	50811	580	51834	97.8
DS.WEa.C2	51393	109	51984	98
DS.WEa.C3	51828	100	52227	97.72
DS.WEa.F1	50956	520	52071	97.42
DS.WEa.F2	51096	432	51892	97.5
DS.WEa.F3	52081	77	52568	98.28
DS.WEa.H1	51525	485	52442	97.64
DS.WEa.H2	51139	442	51802	97.69
DS.WEa.H3	49808	334	52140	88.96
DS.WEa.M1	50609	564	51676	97.43
DS.WEa.M2	50883	344	51609	97.55
DS.WEa.M3	51210	467	52243	97.12
DS.WEas.C1	50226	147	51787	98.6
DS.WEas.C2	51528	133	52211	98.36
DS.WEas.C3	49340	214	51417	98.75
DS.WEas.F1	50914	120	52116	97.76
DS.WEas.F2	50357	127	52142	96.84
DS.WEas.F3	50753	109	51880	96.32
DS.WEas.H1	50458	147	52087	96.39
DS.WEas.H2	47544	122	52031	89.84
DS.WEas.H3	51833	122	52483	98.29
DS.WEas.M1	50361	252	51564	98.39
DS.WEas.M2	50867	147	52358	96.7
DS.WEas.M3	51175	122	52241	96.9
DS.WWs1	40955	314	52529	98.39
DS.WWs2	40638	318	51985	98.66
DS.WWs3	39381	325	51757	98.78
